# Supplementary material for: In Vitro Fermentation of Polysaccharide from Edible Alga Enteromorpha clathrata by the Gut Microbiota of Patients with Ulcerative Colitis
Source: Nutrients. 2023 Sep 24;15(19):4122. doi: 10.3390/nu15194122 (PMC10574352; doi:10.3390/nu15194122)
Supplement: Supplementary file 1 [file nutrients-15-04122-s001.zip]

Archive with 1 entries (1 files):
- nutrients-2608579-supplementary.pdf
